# Supplementary material for: Comprehensive Analysis of StSRO Gene Family and Its Expression in Response to Different Abiotic Stresses in Potato
Source: Int J Mol Sci. 2022 Nov 4;23(21):13518. doi: 10.3390/ijms232113518 (PMC9657690; doi:10.3390/ijms232113518)
Supplement: Supplementary file 1 [file ijms-23-13518-s001.zip › Table S1.xlsx]

## Sheet: Sheet1
Table S1 The FPKM value of StSRO genes our transcriptome data under moderate and severe salt stress
Genes name	0h	24h	48h
StSRO1	15.5452	17.3838	24.5919
StSRO2	0.178099	0.17481	0.112291
StSRO3	1.94306	2.50717	2.30121
StSRO4	3.10122	4.56031	4.92179
StSRO5	3.06928	4.14095	4.30783
StSRO6	63.0726	62.3481	70.3375
