# Supplementary material for: Comprehensive Analysis of StSRO Gene Family and Its Expression in Response to Different Abiotic Stresses in Potato
Source: Int J Mol Sci. 2022 Nov 4;23(21):13518. doi: 10.3390/ijms232113518 (PMC9657690; doi:10.3390/ijms232113518)
Supplement: Supplementary file 1 [file ijms-23-13518-s001.zip › Table S2.xlsx]

## Sheet: Sheet1
Table S2 Primer Sequences of StSRO genes
Genes name	Forward primer (5'-3')	Reverse primer (5'-3')
StSRO1	TTCAACGGTACTCACCGCAT	ACCGAACCAACAACCGAACT
StSRO2	TGGGTATGCCTGGTATGGGA	CCGTGAGTATGGTAACCGGG
StSRO3	AGGCGGGTTTTCTTAGTGGAA	TTTCTAACCTCGCTTGCCCC
StSRO4	TGAAGAACGTGACCAAGAGCA	ACTTTCTGACCTCGCTTGCC
StSRO5	AAGTGGATTGCCACAACGTG	TCACAGCCTTCTTTGCACGA
StSRO6	CCGTAGGACTGTGGTTGGAG	AGACTCGCAGTCAACGATCC
ef1α	ATTGGAAACGGATATGCTCCA	TCCTTACCTGAACGCCTGTCA
